# Supplementary material for: Liuwei Dihuang Decoction Alleviates Cognitive Dysfunction in Mice With D-Galactose-Induced Aging by Regulating Lipid Metabolism and Oxidative Stress via the Microbiota-Gut-Brain Axis
Source: Front Neurosci. 2022 Jul 1;16:949298. doi: 10.3389/fnins.2022.949298 (PMC9283918; doi:10.3389/fnins.2022.949298)
Supplement: Supplementary Table 2 — Differential metabolites identified by LC-MS. [file Table_2.XLSX]

## Sheet: Model_Control
ID

## Sheet: LW_Model
ID
