# Supplementary material for: Liuwei Dihuang Decoction Alleviates Cognitive Dysfunction in Mice With D-Galactose-Induced Aging by Regulating Lipid Metabolism and Oxidative Stress via the Microbiota-Gut-Brain Axis
Source: Front Neurosci. 2022 Jul 1;16:949298. doi: 10.3389/fnins.2022.949298 (PMC9283918; doi:10.3389/fnins.2022.949298)
Supplement: Supplementary Table 3 — Differential metabolites identified by GC-MS. [file Table_3.XLSX]

## Sheet: Model_Control
Alignment ID	Average Rt(min)	Average RI	Quant mass	Metabolite name	Total score	HMDB	Super Class	Class	Sub Class	VIP	P-value	adj.P-value	log2(FC)	FC	average(Model)	average(Control)	Model1	Model2	Model3	Model4	Model5	Model6	Model7	Model8	Control1	Control2	Control3	Control4	Control5	Control6	Control7	Control8
648	25.334	886689	204.093	Galactinol	90.1	HMDB0005826	Organic oxygen compounds	Organooxygen compounds	Carbohydrates and carbohydrate conjugates	4.13167	0.0179781	0.121248	-2.34724	0.196522	0.00111376	0.00566736	0.001272	0.00130681	0.00107493	0.000940653	0.00248492	0.000627471	0.000610389	0.000592918	0.0165428	0.00777391	0.00340516	0.0043508	0.00475758	0.00458518	0.0018621	0.00206133
25	7.046	262260	164.992	Benzylalcohol	82.2	HMDB0003119	Benzenoids	Benzene and substituted derivatives	Benzyl alcohols	2.8555	9.56382e-05	0.00924502	0.961474	1.9473	0.00167802	0.000861717	0.00145024	0.00218961	0.00144213	0.00134681	0.0016228	0.0018767	0.00160188	0.00189399	0.000368098	0.000530538	0.00101869	0.000659809	0.000849152	0.00104466	0.00112625	0.00129654
258	13.697	381089	255.105	Chlorogenic acid	70	HMDB0003164	Organic oxygen compounds	Organooxygen compounds	Alcohols and polyols	2.57535	0.000400755	0.0166027	-0.842307	0.557751	0.000473495	0.000848937	0.000609027	0.000513854	0.000485494	0.00043444	0.000495524	0.000399594	0.000440306	0.000409722	0.00121444	0.00103627	0.00076977	0.000977605	0.00089623	0.000679316	0.0006157	0.000602162
291	14.639	381118	230.149	4-hydroxyproline	77.5	HMDB0000725	Organic acids and derivatives	Carboxylic acids and derivatives	Amino acids, peptides, and analogues	2.5463	0.0038709	0.0415763	-1.04499	0.484648	0.000533762	0.00110134	0.00102131	0.000513355	0.000369352	0.000320114	0.000578054	0.000465585	0.000469143	0.000533187	0.000653134	0.0017667	0.000574902	0.0014472	0.00116758	0.00125655	0.000762399	0.00118227
660	26.185	886775	132.047	Tetracosanoic acid	94.9	HMDB0002003	Lipids and lipid-like molecules	Fatty Acyls	Fatty acids and conjugates	2.45621	0.00111226	0.0215036	-0.794162	0.576678	0.0090473	0.0156886	0.0103995	0.0097649	0.00924048	0.00864481	0.00823781	0.00857563	0.00880872	0.00870653	0.0241957	0.0197335	0.0139316	0.0176617	0.0145593	0.013025	0.0111927	0.0112096
645	25.164	886672	145.061	Behenic acid	97.4	HMDB0000944	Lipids and lipid-like molecules	Fatty Acyls	Fatty acids and conjugates	2.43342	0.000269944	0.0156567	-0.74583	0.596325	0.00679093	0.011388	0.00819696	0.00670174	0.0067795	0.0069507	0.00669435	0.00616132	0.00693773	0.0059051	0.0156114	0.0146034	0.0101471	0.01239	0.0108358	0.0102878	0.00863452	0.00859371
33	7.272	262273	200.123	2,3-dihydro-8-methoxyfuro(2,3-b)quinoline	73					2.29147	0.0211457	0.130473	-0.857136	0.552047	6.81494e-06	1.23448e-05	2.11826e-06	4.56145e-06	1.06565e-05	3.5668e-06	2.50836e-06	1.68072e-05	6.3473e-06	7.95377e-06	9.39381e-06	1.33257e-05	1.28186e-05	8.37601e-06	1.44776e-05	1.03945e-05	1.08741e-05	1.90986e-05
265	13.917	381096	271.082	2,4-hexadienedioic acid	70.1	HMDB0006331	Lipids and lipid-like molecules	Fatty Acyls	Fatty acids and conjugates	2.19218	0.000716534	0.0181402	-0.604967	0.657486	0.000155924	0.000237151	0.000164592	0.000166049	0.000166023	0.000157033	0.000156125	0.000165253	0.000147318	0.000124997	0.000333259	0.00028478	0.000207311	0.000233529	0.000254821	0.000208326	0.000189594	0.00018559
157	10.777	323179	231.04	3,6-anhydro-d-galactose	73.3					2.1651	0.000248025	0.0156567	-0.588631	0.664974	0.000209409	0.000314913	0.000239983	0.000217803	0.000208997	0.000225355	0.000190144	0.000203525	0.000196732	0.000192731	0.000393334	0.000384074	0.00030267	0.00032351	0.000354744	0.000264646	0.00024916	0.000247166
83	8.763	262360	282.124	3-(3-hydroxyphenyl)-3-hydroxypropionic acid	68.7	HMDB0002643	Phenylpropanoids and polyketides	Phenylpropanoic acids		1.99741	0.00495981	0.048655	0.611674	1.52803	4.25527e-05	2.78481e-05	5.20193e-05	3.71491e-05	3.95648e-05	5.00356e-05	3.03862e-05	5.24362e-05	2.97955e-05	4.90353e-05	2.53044e-05	1.7576e-05	3.54326e-05	4.13346e-05	1.80657e-05	2.92256e-05	3.00342e-05	2.58116e-05
217	12.326	381046	179.034	Nicotianamine	80					1.99331	0.000881597	0.0182616	-0.529535	0.692778	0.000247034	0.000356584	0.000231496	0.000305464	0.000293465	0.000217308	0.000258993	0.000244304	0.000235013	0.000190226	0.000442262	0.000440956	0.000295899	0.000350164	0.000386147	0.000270946	0.000320926	0.000345373
179	11.306	323210	130.093	Phytol	85.2	HMDB0002019	Lipids and lipid-like molecules	Prenol lipids	Diterpenoids	1.9619	0.0269446	0.160145	-0.683654	0.622587	0.000834053	0.00133966	0.000964308	0.000103304	0.00167838	0.000494576	0.0010193	0.000811114	0.000789489	0.000811953	0.00203616	0.00150615	0.0011472	0.00151845	0.0013199	0.00121506	0.000784239	0.0011901
349	16.156	487270	267.11	3-hydroxybenzoic acid	83.3	HMDB0002466	Benzenoids	Benzene and substituted derivatives	Benzoic acids and derivatives	1.92468	0.00806272	0.0708542	-0.624786	0.648516	0.000442888	0.000682926	0.000510635	0.000513081	0.000415294	0.000443435	0.000421001	0.00039813	0.000468838	0.000372691	0.00073329	0.000634349	0.000855753	0.00111898	0.000554868	0.000506358	0.000504824	0.000554981
41	7.515	262287	154.022	Biphenyl	83.5	HMDB0034437	Benzenoids	Benzene and substituted derivatives	Biphenyls and derivatives	1.91213	0.00266466	0.0367977	-0.564412	0.676231	0.00139061	0.00205642	0.00172747	0.000665856	0.0013106	0.00155793	0.0017963	0.00124899	0.00146609	0.00135166	0.002257	0.00266904	0.00187421	0.00250312	0.00198386	0.0016296	0.00172738	0.00180713
619	24.151	819677	132.052	Arachidic acid	91.1	HMDB0002212	Lipids and lipid-like molecules	Fatty Acyls	Fatty acids and conjugates	1.90616	0.000813183	0.0181402	-0.486152	0.713927	0.00859306	0.0120363	0.0108666	0.0081308	0.00796137	0.00753776	0.00879237	0.00746547	0.0101634	0.00782674	0.0142791	0.0149473	0.0109027	0.0130852	0.0114886	0.0118116	0.00968195	0.0100942
167	11.029	323194	102.064	Gamma-aminobutyric acid	96.9	HMDB0000112	Organic acids and derivatives	Carboxylic acids and derivatives	Amino acids, peptides, and analogues	1.90528	0.033358	0.175888	-0.688653	0.620433	0.0192311	0.0309963	0.0194953	0.0145923	0.00803843	0.00553349	0.0355274	0.0287495	0.015191	0.0267218	0.0193964	0.0264454	0.0352594	0.0339083	0.0417486	0.0348678	0.0159074	0.0404373
77	8.633	262353	145.09	2-hydroxy-2-methylbutanoic acid	88.6	HMDB0001987	Lipids and lipid-like molecules	Fatty Acyls	Fatty acids and conjugates	1.79291	6.49489e-06	0.00188352	-0.483457	0.715262	0.000604649	0.000845354	0.000549958	0.000578658	0.000658468	0.000659883	0.000580884	0.000540246	0.000620732	0.000648364	0.000850455	0.000716823	0.000761159	0.000876141	0.000803854	0.000847816	0.000936365	0.000970216
387	17.186	487306	255.091	Galactitol	89.7	HMDB0000107	Organic oxygen compounds	Organooxygen compounds	Carbohydrates and carbohydrate conjugates	1.71924	0.0344	0.178143	-0.473229	0.720351	0.000275562	0.000382539	0.000238609	0.00032488	0.000268806	0.000409786	0.000243498	0.000306085	0.00017819	0.000234642	0.000606969	0.000460719	0.000351858	0.000390633	0.000345923	0.000286841	0.000346368	0.000271
234	12.865	381063	229.092	2,4-diaminobutyric acid	79.5	HMDB0002362	Organic acids and derivatives	Carboxylic acids and derivatives	Amino acids, peptides, and analogues	1.70779	0.00189875	0.028981	-0.405566	0.75494	0.00039661	0.000525352	0.00045674	0.000381193	0.000388139	0.00036042	0.00039102	0.000367876	0.000482585	0.000344904	0.000620767	0.00060795	0.000512104	0.000635631	0.000459449	0.000453949	0.000471819	0.00044115
207	12.109	381040	204.1	Leucrose	72.5					1.68803	0.00426194	0.0441415	-0.445966	0.734092	0.000196982	0.000268335	0.000184798	0.000188925	0.000151119	0.000124842	0.000227548	0.000256299	0.000218535	0.000223792	0.000306876	0.000259007	0.000301599	0.00021809	0.000310939	0.000296428	0.000217568	0.000236172
226	12.575	381054	242.081	2-(4-methyl-1-piperazinyl)ethanamine	64.8	HMDB0062673	Organoheterocyclic compounds	Diazinanes	Piperazines	1.67937	0.000353202	0.0166027	-0.357937	0.78028	0.000294705	0.000377691	0.000297797	0.000290713	0.000287042	0.000315296	0.00029111	0.000303318	0.000309282	0.00026308	0.000465886	0.000406272	0.000374563	0.000397143	0.000345818	0.000317295	0.000382837	0.000331717
484	19.836	582708	339.132	Coniferin	71.5	HMDB0013682	Organic oxygen compounds	Organooxygen compounds	Carbohydrates and carbohydrate conjugates	1.6725	0.0324051	0.174028	-0.53209	0.691552	0.000943849	0.00136483	0.00144952	0.00071727	0.000772399	0.000523358	0.00081224	0.000814661	0.00148646	0.000974885	0.00126787	0.00166288	0.00100756	0.00172178	0.00143886	0.00183651	0.000822027	0.00116113
134	10.145	323141	147.062	Urea	99.2	HMDB0000294	Organic acids and derivatives	Organic carbonic acids and derivatives	Ureas	1.65822	0.000612674	0.0181402	-0.388198	0.764083	0.380455	0.497923	0.396771	0.420976	0.375301	0.286505	0.388454	0.429167	0.396789	0.349675	0.517054	0.458434	0.565356	0.455005	0.592904	0.513324	0.467957	0.413351
176	11.27	323208	254.17	Catechol	70.4	HMDB0000957	Benzenoids	Phenols	Benzenediols	1.63919	0.00854878	0.0712685	-0.391175	0.762508	6.52391e-05	8.55585e-05	7.86935e-05	5.72786e-05	6.99499e-05	6.94952e-05	7.23727e-05	6.39995e-05	5.73959e-05	5.27274e-05	0.000111536	0.00010119	8.17708e-05	9.11759e-05	9.36597e-05	6.98076e-05	6.85265e-05	6.68019e-05
338	15.85	487260	217.12	Xylonolactone	82.5	HMDB0011676	Organoheterocyclic compounds	Lactones	Delta valerolactones	1.63607	0.00241668	0.0350418	-0.383627	0.766508	0.000839554	0.0010953	0.00102093	0.000869252	0.000932677	0.000863257	0.000782495	0.000755458	0.000740027	0.000752336	0.00132014	0.00125078	0.00115218	0.00121228	0.00106479	0.000849597	0.00101246	0.000900154
506	20.339	668730	450.21	D-ribose-5-phosphate	80.5					1.63353	0.0199678	0.128682	-0.496244	0.70895	0.00273354	0.00385576	0.00167459	0.0021202	0.00363492	0.00256507	0.00363326	0.00406134	0.00254337	0.00163556	0.00477945	0.00253682	0.004505	0.00384298	0.00365092	0.00308586	0.0045067	0.00393834
110	9.442	262400	102.04	3-aminoisobutyric acid	88.2	HMDB0003911	Organic acids and derivatives	Carboxylic acids and derivatives	Amino acids, peptides, and analogues	1.63348	0.00386611	0.0415763	-0.528915	0.693076	0.000385789	0.000556633	0.000465039	0.000115956	0.000425933	0.000333067	0.000441601	0.000443706	0.000452699	0.000408312	0.000440297	0.000546892	0.000604644	0.000644832	0.000629283	0.000608527	0.000464384	0.000514208
68	8.5	262345	91.03	Resorcinol	69.3					1.60774	0.00357904	0.0415168	-0.428691	0.742935	0.000300022	0.000403834	0.000243523	0.000223036	0.000416335	0.000323206	0.000235669	0.0003885	0.000292418	0.000277491	0.000466638	0.00033225	0.000382292	0.000433307	0.000444505	0.000368305	0.000415703	0.000387669
669	28.849	887042	343.234	25-hydroxycholesterol	87.2	HMDB0006247	Lipids and lipid-like molecules	Steroids and steroid derivatives	Cholestane steroids	1.59151	0.00336504	0.0415168	-0.377616	0.769708	0.00111196	0.00144465	0.00121827	0.00112618	0.000872844	0.000872596	0.0012034	0.00113389	0.00128451	0.00118398	0.00167039	0.00172391	0.00126005	0.00150158	0.00146285	0.00112845	0.00123268	0.0015773
612	23.939	819659	318.184	Myo-inositol phosphate	96.4					1.58671	0.000544531	0.0181402	-0.319209	0.801509	0.0298373	0.0372264	0.0322498	0.0326069	0.0291898	0.0333109	0.0285675	0.0289546	0.0286051	0.0252139	0.0439275	0.0379487	0.0360068	0.037348	0.040061	0.0331509	0.0377108	0.0316576
155	10.727	323176	181.006	O-propyl isopropylphosphonate	72					1.54745	0.00323567	0.0415168	0.310408	1.24006	0.00211963	0.0017093	0.00197907	0.00210486	0.00218604	0.00198169	0.00219463	0.0023102	0.00210432	0.00209623	0.00121517	0.00132763	0.00197827	0.00157152	0.00179356	0.00184443	0.00187217	0.00207163
523	20.94	668762	292.137	Galactonic acid	79.5	HMDB0000565	Organic acids and derivatives	Hydroxy acids and derivatives	Medium-chain hydroxy acids and derivatives	1.53316	3.90766e-05	0.00566611	-0.325764	0.797876	0.000643711	0.000806781	0.000620949	0.000639594	0.00064793	0.000543063	0.000597303	0.000738148	0.00071764	0.000645063	0.000788773	0.000776002	0.000850412	0.000869041	0.000759415	0.000823948	0.00084667	0.000739989
618	24.136	819676	258.13	Uridine	95.4	HMDB0000296	Nucleosides, nucleotides, and analogues	Pyrimidine nucleosides		1.51079	0.0164886	0.115817	-0.377867	0.769575	0.00900749	0.0117045	0.00946931	0.00836461	0.00698788	0.0050502	0.0102944	0.00842529	0.0141029	0.00936532	0.0114757	0.0120865	0.0117404	0.0124974	0.0131066	0.0112226	0.00984808	0.0116589
116	9.618	262410	156.035	Pipecolic acid	78.8	HMDB0000070	Organic acids and derivatives	Carboxylic acids and derivatives	Amino acids, peptides, and analogues	1.49129	0.00860137	0.0712685	-0.33833	0.790956	0.00149179	0.00188606	0.00136017	0.00184426	0.00167935	0.00118832	0.00157034	0.0016044	0.00130779	0.00137967	0.00254551	0.00193394	0.00182958	0.00192178	0.00184217	0.00172525	0.00156022	0.00173002
646	25.203	886676	179.076	N-acetyl-l-tyrosine	80.3	HMDB0000866	Organic acids and derivatives	Carboxylic acids and derivatives	Amino acids, peptides, and analogues	1.47953	0.0435651	0.196447	-0.390363	0.762937	0.00302068	0.00395927	0.00382055	0.00370169	0.00210209	0.00142621	0.0034379	0.00294827	0.0045985	0.00213022	0.00361238	0.00391054	0.00401701	0.00435879	0.00396638	0.00492168	0.00303809	0.00384933
117	9.618	262410	156.034	Erythrose	85.1	HMDB0002649	Organic oxygen compounds	Organooxygen compounds	Carbohydrates and carbohydrate conjugates	1.47826	0.0101376	0.081664	-0.330323	0.795358	0.0015058	0.00189323	0.00133685	0.00188915	0.00167935	0.00129215	0.00154403	0.00160886	0.00131633	0.00137967	0.00259437	0.00188145	0.00183576	0.001938	0.00185237	0.00172057	0.00162957	0.00169377
548	21.774	668806	315.125	D-ribose 5-phosphate	86.8	HMDB0001548	Organic oxygen compounds	Organooxygen compounds	Carbohydrates and carbohydrate conjugates	1.47652	0.0440313	0.196447	-0.412535	0.751302	0.00154712	0.00205926	0.000953076	0.00153202	0.00123284	0.000927756	0.00176517	0.00218706	0.00218807	0.001591	0.00238929	0.00206912	0.0010486	0.00204992	0.00240793	0.00215909	0.00222741	0.00212269
372	16.766	487291	328.126	Guanidinosuccinate	77.9	HMDB0003157	Organic acids and derivatives	Carboxylic acids and derivatives	Amino acids, peptides, and analogues	1.45684	0.0167735	0.115817	0.487797	1.4023	0.000209987	0.000149745	0.000281842	0.000158875	0.000237315	0.000235023	0.000297684	0.000137749	0.000165637	0.000165773	0.00015225	0.000156364	0.000149503	0.000155189	0.000142553	0.000170685	0.000153556	0.000117858
647	25.283	886684	295.12	Xanthosine	75.2	HMDB0000299	Nucleosides, nucleotides, and analogues	Purine nucleosides		1.44175	0.00079829	0.0181402	-0.293523	0.815907	0.00119466	0.00146422	0.00118785	0.00115887	0.00114777	0.001121	0.00131622	0.00125317	0.00119672	0.00117572	0.00152906	0.00139897	0.00155107	0.00180764	0.00146315	0.00130009	0.0013077	0.00135605
140	10.396	323156	319.145	6-deoxyglucitol	85					1.43571	0.00126226	0.0228785	-0.305022	0.80943	0.00205628	0.0025404	0.00210926	0.00210516	0.00211827	0.00157244	0.00212898	0.00238407	0.00209314	0.00193893	0.00276692	0.00239412	0.00293131	0.00229919	0.00280352	0.00242231	0.00239469	0.00231117
279	14.382	381110	268.092	Urocanic acid	73.9	HMDB0000301	Organoheterocyclic compounds	Azoles	Imidazoles	1.37002	0.00134671	0.0229732	-0.243384	0.844761	0.000153961	0.000182254	0.000160708	0.000174373	0.000157313	0.000151907	0.000153507	0.000154212	0.000154484	0.000125184	0.000205957	0.000187395	0.000170886	0.000183544	0.000198123	0.00017155	0.000178657	0.000161922
508	20.384	668733	175.074	5'-deoxy-5'-methylthioadenosine	66.9	HMDB0001173	Nucleosides, nucleotides, and analogues	5'-deoxyribonucleosides	5'-deoxy-5'-thionucleosides	1.36708	0.0311196	0.174028	-0.382541	0.767085	0.00308002	0.00401523	0.00228101	0.00267037	0.0038098	0.00270287	0.00404723	0.00407856	0.00310045	0.00194988	0.00481741	0.00267816	0.00462322	0.00375471	0.00393326	0.00351519	0.00485839	0.00394146
73	8.582	262350	191.092	3-hydroxybutyric acid	95.6	HMDB0000011	Organic acids and derivatives	Hydroxy acids and derivatives	Beta hydroxy acids and derivatives	1.33819	0.00564043	0.0527653	0.34147	1.26705	0.00115264	0.000909706	0.000892718	0.00139683	0.00136681	0.0012601	0.00113901	0.00114905	0.00112451	0.000892092	0.000984444	0.000770942	0.000997425	0.000938167	0.000996669	0.000792206	0.000870827	0.000926966
462	19.167	582682	217.118	1,5-anhydroglucitol	92.8	HMDB0002712	Organic oxygen compounds	Organooxygen compounds	Carbohydrates and carbohydrate conjugates	1.31664	0.0122826	0.0962687	0.455782	1.37153	0.00920465	0.00671125	0.0123942	0.0102239	0.00670015	0.00497698	0.0089141	0.00979987	0.011127	0.009501	0.00665834	0.00671338	0.00748923	0.00745128	0.00674158	0.00688925	0.0059473	0.00579962
239	13.095	381070	201.1	N-acetyl-d-mannosamine	81.1	HMDB0001129	Organic oxygen compounds	Organooxygen compounds	Carbohydrates and carbohydrate conjugates	1.29037	0.00345547	0.0415168	-0.280927	0.823062	0.000478753	0.000581673	0.000559937	0.000391159	0.000549809	0.000422587	0.000514862	0.000495968	0.000527257	0.000368445	0.000611441	0.000573609	0.000566196	0.000623804	0.000574766	0.000572544	0.000511199	0.000619826
150	10.589	323168	170.05	Thymidine	80.3	HMDB0000273	Nucleosides, nucleotides, and analogues	Pyrimidine nucleosides	Pyrimidine 2'-deoxyribonucleosides	1.26806	0.0160222	0.115817	-0.360926	0.778665	0.000418381	0.000537306	0.000439827	0.000494796	0.000377582	0.000399935	0.000288758	0.000540126	0.00035192	0.000454105	0.000610237	0.000417163	0.000591403	0.000380012	0.000535553	0.000643438	0.000572384	0.000548257
362	16.535	487283	257.213	D-fructose	83.2	HMDB0000660	Organic oxygen compounds	Organooxygen compounds	Carbohydrates and carbohydrate conjugates	1.25005	0.000755998	0.0181402	-0.205463	0.86726	0.00124049	0.00143036	0.00129534	0.00128461	0.00125691	0.00127517	0.00122784	0.0011462	0.00120889	0.00122896	0.00160793	0.00160704	0.00133662	0.00141191	0.00142463	0.00138806	0.00135378	0.00131287
547	21.74	668804	122.09	Uric acid	74.8	HMDB0000289	Organoheterocyclic compounds	Imidazopyrimidines	Purines and purine derivatives	1.10349	0.0276111	0.160145	-0.252595	0.839385	0.00724301	0.00862895	0.00656484	0.00655354	0.00969794	0.00630468	0.0057253	0.00642202	0.00857295	0.00810283	0.00917653	0.00941127	0.0084265	0.00906424	0.00861301	0.00682266	0.00889229	0.00862507
438	18.411	582652	295.115	Terephthalic acid	72.3	HMDB0002428	Benzenoids	Benzene and substituted derivatives	Benzoic acids and derivatives	1.09374	0.00584166	0.0529401	-0.17424	0.886234	0.00221442	0.00249868	0.0022641	0.00238337	0.00198269	0.00223711	0.00202524	0.00221844	0.00239856	0.00220584	0.00275966	0.00280715	0.0023853	0.00258895	0.00243108	0.00236776	0.0022631	0.00238647
463	19.202	582683	117.025	Myristic acid	96.6	HMDB0000806	Lipids and lipid-like molecules	Fatty Acyls	Fatty acids and conjugates	1.08882	0.0159491	0.115817	-0.211491	0.863644	0.0234876	0.0271959	0.0280158	0.0209799	0.0233592	0.0231692	0.0234791	0.0205222	0.0263712	0.0220041	0.0282225	0.0313415	0.0251597	0.0292101	0.0278555	0.0280589	0.0220634	0.0256555
95	8.991	262374	151.059	Phenol	87.3	HMDB0000228	Benzenoids	Phenols	1-hydroxy-4-unsubstituted benzenoids	1.07725	0.00503328	0.048655	-0.195448	0.873301	0.000862286	0.000987387	0.000851247	0.000783552	0.000937849	0.000874824	0.000857901	0.000990299	0.000777542	0.000825074	0.001134	0.000977199	0.00101643	0.000941252	0.000999921	0.000956729	0.000861122	0.00101244
50	7.846	262307	249.138	Hydroxylamine	92.8	HMDB0003338	Homogeneous non-metal compounds	Homogeneous other non-metal compounds		1.02192	0.0322411	0.174028	0.217469	1.16269	0.00141664	0.00121841	0.00134935	0.00135125	0.00142388	0.00130042	0.00128228	0.00124535	0.00144796	0.0019326	0.00137236	0.0011439	0.00117517	0.00125722	0.00127105	0.00126302	0.00112267	0.0011419
560	22.159	747428	327.31	Heptadecanoic acid	92.7	HMDB0002259	Lipids and lipid-like molecules	Fatty Acyls	Fatty acids and conjugates	1.02088	0.0142183	0.108508	-0.207835	0.865836	0.00412768	0.00476727	0.00503105	0.00355846	0.00396118	0.00440625	0.00396586	0.00352042	0.00466269	0.0039155	0.00441756	0.00523579	0.00448189	0.00513138	0.00454192	0.0052184	0.00439202	0.00471924

## Sheet: LW_Model
Alignment ID	Average Rt(min)	Average RI	Quant mass	Metabolite name	Total score	HMDB	Super Class	Class	Sub Class	VIP	P-value	adj.P-value	log2(FC)	FC	average(LW)	average(Model)	LW1	LW2	LW3	LW4	LW5	LW6	LW7	LW8	Model1	Model2	Model3	Model4	Model5	Model6	Model7	Model8
385	17.166	487305	311.145	Cellobiose	77.6	HMDB0000055	Organic oxygen compounds	Organooxygen compounds	Carbohydrates and carbohydrate conjugates	2.76959	0.0129766	0.376322	-1.25732	0.418319	2.367e-05	5.65837e-05	1.75187e-05	2.996e-05	3.64052e-05	3.25526e-05	1.43449e-05	1.78124e-05	2.07236e-05	2.00428e-05	2.60226e-05	0.000124268	6.25249e-05	4.82473e-05	6.51642e-05	6.38254e-05	3.35066e-05	2.91104e-05
661	27.045	886861	169.063	Inosine-5'-monophosphate	92.4	HMDB0000175	Nucleosides, nucleotides, and analogues	Purine nucleotides	Purine ribonucleotides	2.61023	0.0282803	0.475928	-1.50063	0.3534	0.000804948	0.00227773	0.000581545	0.00046349	0.00124886	0.000591659	0.000953685	0.000591388	0.00102387	0.00098509	0.000579693	0.00587487	0.00292748	0.00294935	0.00161276	0.00193881	0.00102503	0.00131382
77	8.633	262353	145.09	2-hydroxy-2-methylbutanoic acid	88.6	HMDB0001987	Lipids and lipid-like molecules	Fatty Acyls	Fatty acids and conjugates	2.57253	0.0406798	0.475928	1.08225	2.11733	0.00128024	0.000604649	0.000804155	0.000999409	0.00195268	0.000805127	0.00313554	0.000858801	0.000730582	0.000955647	0.000549958	0.000578658	0.000658468	0.000659883	0.000580884	0.000540246	0.000620732	0.000648364
462	19.167	582682	217.118	1,5-anhydroglucitol	92.8	HMDB0002712	Organic oxygen compounds	Organooxygen compounds	Carbohydrates and carbohydrate conjugates	2.31052	0.0491256	0.504469	-0.631526	0.645493	0.00594154	0.00920465	0.00505518	0.00940432	0.000328191	0.00756594	0.00105811	0.00623609	0.00880461	0.00907988	0.0123942	0.0102239	0.00670015	0.00497698	0.0089141	0.00979987	0.011127	0.009501
551	21.869	668811	357.144	D-ribulose 5-phosphate	81.7	HMDB0000618	Organic oxygen compounds	Organooxygen compounds	Carbohydrates and carbohydrate conjugates	1.95991	0.0296518	0.475928	0.704387	1.62945	0.00279937	0.00171798	0.00306543	0.00464842	0.00184792	0.00252583	0.00184787	0.00301126	0.00161525	0.00383294	0.00247554	0.00141039	0.00110959	0.00172917	0.0022095	0.00105664	0.00274667	0.00100633
230	12.746	381060	261.117	Glutaric acid	90.8	HMDB0000661	Organic acids and derivatives	Carboxylic acids and derivatives	Dicarboxylic acids and derivatives	1.90172	0.00172784	0.100215	-0.487127	0.713445	7.51616e-05	0.00010535	7.07842e-05	7.99021e-05	8.83453e-05	7.11195e-05	6.59578e-05	5.56878e-05	7.95434e-05	8.99527e-05	0.000101257	0.000132535	9.30805e-05	7.21521e-05	0.000115331	0.000123302	9.79249e-05	0.00010722
397	17.381	487313	260.174	Aminoadipic acid	92.3	HMDB0000510	Organic acids and derivatives	Carboxylic acids and derivatives	Amino acids, peptides, and analogues	1.82295	0.0204958	0.420498	-0.665841	0.630321	0.00148913	0.0023625	0.00103074	0.00139658	0.00186295	0.00109117	0.00083025	0.00128735	0.00182713	0.00258689	0.00192988	0.00300193	0.00231358	0.000736982	0.00272256	0.00282286	0.00296761	0.00240461
650	25.455	886701	299.101	D-fructose-1,6-bisphosphate	86.6					1.79716	0.0217499	0.420498	0.632951	1.55073	0.00618842	0.00399064	0.00864661	0.00616714	0.00282613	0.00728794	0.00466683	0.00871725	0.00445604	0.00673944	0.00335693	0.00335826	0.00319699	0.00318379	0.00550653	0.00302227	0.00615349	0.00414688
176	11.27	323208	254.17	Catechol	70.4	HMDB0000957	Benzenoids	Phenols	Benzenediols	1.67394	0.0162396	0.393519	-0.389011	0.763653	4.982e-05	6.52391e-05	6.73052e-05	4.86495e-05	6.29427e-05	5.02709e-05	6.0063e-05	3.04729e-05	4.46811e-05	3.41747e-05	7.86935e-05	5.72786e-05	6.99499e-05	6.94952e-05	7.23727e-05	6.39995e-05	5.73959e-05	5.27274e-05
258	13.697	381089	255.105	Chlorogenic acid	70	HMDB0003164	Organic oxygen compounds	Organooxygen compounds	Alcohols and polyols	1.64465	0.00130329	0.0944887	-0.38416	0.766225	0.000362804	0.000473495	0.000380113	0.000417337	0.000352607	0.000402693	0.000323705	0.000359834	0.000303735	0.000362406	0.000609027	0.000513854	0.000485494	0.00043444	0.000495524	0.000399594	0.000440306	0.000409722
387	17.186	487306	255.091	Galactitol	89.7	HMDB0000107	Organic oxygen compounds	Organooxygen compounds	Carbohydrates and carbohydrate conjugates	1.61341	0.0162835	0.393519	-0.467934	0.722999	0.000199231	0.000275562	0.000206143	0.000170357	0.000234321	0.000214463	0.000174292	0.000154837	0.000180738	0.000258699	0.000238609	0.00032488	0.000268806	0.000409786	0.000243498	0.000306085	0.00017819	0.000234642
83	8.763	262360	282.124	3-(3-hydroxyphenyl)-3-hydroxypropionic acid	68.7	HMDB0002643	Phenylpropanoids and polyketides	Phenylpropanoic acids		1.58286	0.0410283	0.475928	-0.426962	0.743827	3.16519e-05	4.25527e-05	4.13788e-05	3.87423e-05	3.99577e-05	1.50037e-05	3.85592e-05	2.8962e-05	2.01421e-05	3.04691e-05	5.20193e-05	3.71491e-05	3.95648e-05	5.00356e-05	3.03862e-05	5.24362e-05	2.97955e-05	4.90353e-05
265	13.917	381096	271.082	2,4-hexadienedioic acid	70.1	HMDB0006331	Lipids and lipid-like molecules	Fatty Acyls	Fatty acids and conjugates	1.53947	0.000141181	0.0409426	-0.304774	0.809569	0.000126231	0.000155924	0.000132968	0.00012303	0.000119612	0.000122416	0.000128321	0.000120822	0.000120246	0.000142432	0.000164592	0.000166049	0.000166023	0.000157033	0.000156125	0.000165253	0.000147318	0.000124997
264	13.895	381095	160.059	N-carbamoylaspartate	88.9	HMDB0000828	Organic acids and derivatives	Carboxylic acids and derivatives	Amino acids, peptides, and analogues	1.5042	0.03949	0.475928	-0.463588	0.72518	0.00531015	0.00732253	0.00589731	0.00486602	0.00382957	0.00501353	0.00647242	0.00505041	0.00739981	0.00395216	0.00578496	0.0108693	0.00599439	0.00406023	0.00774602	0.00709391	0.00726916	0.00976224
217	12.326	381046	179.034	Nicotianamine	80					1.43692	0.00574944	0.208417	-0.315019	0.80384	0.000198576	0.000247034	0.000222088	0.000199011	0.000225554	0.000180424	0.000188655	0.000178492	0.000203288	0.000191092	0.000231496	0.000305464	0.000293465	0.000217308	0.000258993	0.000244304	0.000235013	0.000190226
224	12.54	381053	255.061	2-hydroxy-ethanesulfonic acid	78.8					1.42432	0.0177181	0.395249	-0.334025	0.79332	0.000249648	0.000314688	0.000251123	0.00022772	0.000210078	0.000267964	0.000260869	0.000229196	0.000273091	0.000277143	0.000291164	0.000327647	0.00026176	0.000218972	0.000344564	0.000427669	0.000290361	0.000355364
338	15.85	487260	217.12	Xylonolactone	82.5	HMDB0011676	Organoheterocyclic compounds	Lactones	Delta valerolactones	1.40658	0.0041181	0.199042	-0.298765	0.812948	0.000682514	0.000839554	0.000698271	0.000808531	0.000719386	0.000624799	0.00074628	0.000672328	0.000653488	0.000537028	0.00102093	0.000869252	0.000932677	0.000863257	0.000782495	0.000755458	0.000740027	0.000752336
660	26.185	886775	132.047	Tetracosanoic acid	94.9	HMDB0002003	Lipids and lipid-like molecules	Fatty Acyls	Fatty acids and conjugates	1.39412	0.000347432	0.0503776	-0.262837	0.833447	0.00754044	0.0090473	0.00758879	0.00852859	0.00769845	0.00799477	0.00751086	0.00716734	0.00674473	0.00709002	0.0103995	0.0097649	0.00924048	0.00864481	0.00823781	0.00857563	0.00880872	0.00870653
331	15.716	487255	188.127	Allantoin	87.2	HMDB0000462	Organoheterocyclic compounds	Azoles	Imidazoles	1.39061	0.0350502	0.475928	0.315291	1.24426	0.00291505	0.00234279	0.00362457	0.00264103	0.00233101	0.00296639	0.00354808	0.00237992	0.00306662	0.00276279	0.00215487	0.00292239	0.00322132	0.00196128	0.002408	0.00193602	0.00184067	0.00229781
25	7.046	262260	164.992	Benzylalcohol	82.2	HMDB0003119	Benzenoids	Benzene and substituted derivatives	Benzyl alcohols	1.3873	0.00729104	0.234933	0.296626	1.22827	0.00206106	0.00167802	0.00215792	0.00181053	0.00221614	0.00198447	0.00219223	0.00178155	0.00203295	0.0023127	0.00145024	0.00218961	0.00144213	0.00134681	0.0016228	0.0018767	0.00160188	0.00189399
279	14.382	381110	268.092	Urocanic acid	73.9	HMDB0000301	Organoheterocyclic compounds	Azoles	Imidazoles	1.06732	0.00517417	0.208417	-0.184419	0.880003	0.000135486	0.000153961	0.000140498	0.000137015	0.000141799	0.000135405	0.00012849	0.000128402	0.000124467	0.000147816	0.000160708	0.000174373	0.000157313	0.000151907	0.000153507	0.000154212	0.000154484	0.000125184
117	9.618	262410	156.034	Erythrose	85.1	HMDB0002649	Organic oxygen compounds	Organooxygen compounds	Carbohydrates and carbohydrate conjugates	1.03479	0.0235308	0.426495	-0.219161	0.859065	0.00129358	0.0015058	0.00132157	0.00118969	0.00121707	0.00143135	0.00136752	0.00112969	0.00132046	0.00137128	0.00133685	0.00188915	0.00167935	0.00129215	0.00154403	0.00160886	0.00131633	0.00137967
